# Supplementary material for: Financial markets value skillful forecasts of seasonal climate
Source: Nat Commun. 2024 May 14;15:4059. doi: 10.1038/s41467-024-48420-z (PMC11093977; doi:10.1038/s41467-024-48420-z)
Supplement: Supplementary file 4 — Source Data [file 41467_2024_48420_MOESM4_ESM.xlsx]

## Sheet: Figure2a
CI_lower	CI_upper	Estimate	_varname
-3.17497	-0.215526	-1.69525	El_Nino_NOAA
-2.16665	0.485597	-0.840527	Winter_Outlook_NOAA
-1.06264	1.62521	0.281287	Hurricanes_NOAA
-1.31531	1.25824	-0.0285352	Winter_Outlook_Farmers
-0.725723	1.99638	0.635326	Hurricanes_CSU

## Sheet: Figure2b
Estimate	p1	p5	p10	_varname
0.934959	0.609756	0.585366	0.569106	El_Nino_NOAA
0.873016	0.611111	0.579365	0.563492	Winter_Outlook_NOAA
0.458716	0.623853	0.587156	0.568807	Hurricanes_NOAA
0.516949	0.618644	0.584746	0.567797	Winter_Outlook_Farmers
0.451613	0.612903	0.580645	0.564516	Hurricanes_CSU

## Sheet: Figure2c
Industry	df	Beta	SE	pvalue	Firms	FirmYears	Model	ShortDescription	Description	title	CILow	CIHigh	negative	perc
11	319	-0.609097	0.98075	0.267506	5	23	A	Agriculture etc	Agriculture and Havresting	Agriculture, Forestry, Fishing and HuntingT	-2.53137	1.31317	1	10.0
21	332	-1.39532	1.00702	0.083404	178	956	A	Mining and Oil/Gas	Mining and Oil/Gas Extraction	Mining, Quarrying, and Oil and Gas ExtractionT	-3.36907	0.578431	1	10.0
22	332	-1.87871	0.943465	0.0236381	68	306	A	Utilities	Utilities	Utilities	-3.7279	-0.0295163	1	10.0
23	332	-2.62136	0.928932	0.00253208	41	224	A	Construction	Construction	Construction	-4.44206	-0.800651	1	10.0
31	332	-1.46737	0.917691	0.0553918	91	555	A	Manufacturing (Food)	Manufacturing (Food)	Manufacturing	-3.26605	0.331299	1	10.0
32	332	-1.67481	0.762553	0.0143833	467	2003	A	Manufacturing (Wood/Plastics/Nonmetallic)	Manufacturing (Wood/Plastics/Nonmetallic)	Manufacturing	-3.16941	-0.180205	1	10.0
33	332	-1.85256	0.735474	0.0061234	580	2949	A	Manufacturing (Metal/Industrial)	Manufacturing (Metal/Industrial)	Manufacturing	-3.29409	-0.411036	1	10.0
42	332	-2.63015	0.949484	0.00296124	72	345	A	Wholesale Trade	Wholesale Trade	Wholesale Trade	-4.49114	-0.76916	1	10.0
44	332	-1.66701	0.887556	0.030619	86	496	A	Retail (Auto/Home/Grocery/Health)	Retail (Auto/Home/Alcohol/Electronics/Grocery/Health/Clothing)	Retail Trade	-3.40662	0.072602	1	10.0
45	332	-1.7799	0.801125	0.0134899	46	240	A	Retail (Sporting/Merchandise)	Retail (Sporting/Merchandise)	Retail Trade	-3.35011	-0.209699	1	10.0
48	332	-2.56652	0.900515	0.00232338	102	498	A	Transportation	Transportation	Transportation and Warehousing	-4.33153	-0.801513	1	10.0
51	332	-1.68125	0.608336	0.00301854	359	1502	A	Information	Information	Information	-2.87359	-0.488911	1	10.0
52	332	-1.44324	0.952623	0.0653647	455	1844	A	Finance and Insurance	Finance and Insurance	Finance and Insurance	-3.31038	0.423906	1	10.0
53	332	-1.81428	0.976324	0.0320116	141	607	A	Real Estate	Real Estate	Real Estate and Rental and Leasing	-3.72787	0.0993178	1	10.0
54	332	-1.61218	0.739075	0.0149325	78	355	A	Services (Professional/Technical)	Services (Professional/Technical)	Professional, Scientific, and Technical Services	-3.06077	-0.163595	1	10.0
56	332	-1.91908	0.803546	0.00874576	51	217	A	Services (Admin/Waste)	Services (Admin/Waste)	Administrative and Support and Waste Management and Remediation Services	-3.49403	-0.344133	1	10.0
61	332	-1.67196	1.22086	0.085889	17	76	A	Education	Education	Educational Services	-4.06483	0.720919	1	10.0
62	332	-1.66115	0.780278	0.0170018	39	167	A	Health Care	Health Care	Health Care and Social Assistance	-3.19049	-0.131803	1	10.0
71	332	-2.15038	0.817522	0.00446523	19	81	A	Arts and Recreation	Arts and Recreation	Arts, Entertainment, and Recreation	-3.75272	-0.548036	1	10.0
72	332	-1.34089	0.903661	0.0694046	57	332	A	Dining and Lodging	Dining and Lodging	Accommodation and Food Services	-3.11206	0.430289	1	10.0
81	329	-2.09979	0.819369	0.00541753	7	22	A	Services (Repair/Personal)	Services (Repair/Personal)	Other Services (except Public Administration)	-3.70575	-0.493828	1	10.0

## Sheet: Figure2d
Industry	df	Beta	SE	pvalue	Firms	FirmYears	Model	ShortDescription	Description	title	CILow	CIHigh	negative	perc
11	296	0.80064	1.27654	0.73449	5	20	A	Agriculture etc	Agriculture and Havresting	Agriculture, Forestry, Fishing and HuntingT	-1.70138	3.30266	0	85.7
21	332	-0.995018	0.591352	0.0466992	185	883	A	Mining and Oil/Gas	Mining and Oil/Gas Extraction	Mining, Quarrying, and Oil and Gas ExtractionT	-2.15407	0.164032	1	85.7
22	332	-0.882833	0.747031	0.119072	79	313	A	Utilities	Utilities	Utilities	-2.34701	0.581348	1	85.7
23	332	-0.70645	0.536153	0.0942725	44	216	A	Construction	Construction	Construction	-1.75731	0.34441	1	85.7
31	332	-1.00073	0.621091	0.0540426	95	548	A	Manufacturing (Food)	Manufacturing (Food)	Manufacturing	-2.21807	0.216609	1	85.7
32	332	-1.4481	0.669267	0.0156033	491	2026	A	Manufacturing (Wood/Plastics/Nonmetallic)	Manufacturing (Wood/Plastics/Nonmetallic)	Manufacturing	-2.75986	-0.136332	1	85.7
33	332	-0.7248	0.668604	0.139568	606	3076	A	Manufacturing (Metal/Industrial)	Manufacturing (Metal/Industrial)	Manufacturing	-2.03526	0.585664	1	85.7
42	332	-1.03023	0.716509	0.0757144	78	372	A	Wholesale Trade	Wholesale Trade	Wholesale Trade	-2.43459	0.374129	1	85.7
44	332	-1.18086	0.755877	0.0595961	89	477	A	Retail (Auto/Home/Grocery/Health)	Retail (Auto/Home/Alcohol/Electronics/Grocery/Health/Clothing)	Retail Trade	-2.66238	0.300656	1	85.7
45	332	-0.859457	0.885699	0.166287	55	236	A	Retail (Sporting/Merchandise)	Retail (Sporting/Merchandise)	Retail Trade	-2.59543	0.876514	1	85.7
48	332	-0.51944	0.631652	0.205736	105	483	A	Transportation	Transportation	Transportation and Warehousing	-1.75748	0.718598	1	85.7
51	332	-0.667027	0.687611	0.166364	386	1579	A	Information	Information	Information	-2.01474	0.680692	1	85.7
52	332	-0.567746	1.16267	0.312826	506	1951	A	Finance and Insurance	Finance and Insurance	Finance and Insurance	-2.84657	1.71108	1	85.7
53	332	-0.626982	0.639112	0.163652	149	595	A	Real Estate	Real Estate	Real Estate and Rental and Leasing	-1.87964	0.625678	1	85.7
54	332	-0.664783	0.728617	0.181116	81	389	A	Services (Professional/Technical)	Services (Professional/Technical)	Professional, Scientific, and Technical Services	-2.09287	0.763305	1	85.7
56	332	-1.23103	0.784421	0.0587636	53	227	A	Services (Admin/Waste)	Services (Admin/Waste)	Administrative and Support and Waste Management and Remediation Services	-2.7685	0.306432	1	85.7
61	332	-1.77707	0.831753	0.0166867	14	77	A	Education	Education	Educational Services	-3.4073	-0.146831	1	85.7
62	332	-1.04351	0.755939	0.0841988	41	186	A	Health Care	Health Care	Health Care and Social Assistance	-2.52515	0.438135	1	85.7
71	329	0.0669851	0.749517	0.535579	20	76	A	Arts and Recreation	Arts and Recreation	Arts, Entertainment, and Recreation	-1.40207	1.53604	0	85.7
72	332	-0.769735	0.636544	0.113719	59	334	A	Dining and Lodging	Dining and Lodging	Accommodation and Food Services	-2.01736	0.477891	1	85.7
81	328	0.609795	1.60611	0.647782	8	20	A	Services (Repair/Personal)	Services (Repair/Personal)	Other Services (except Public Administration)	-2.53817	3.75776	0	85.7

## Sheet: Figure2e
Beta	pvalue	Year	CI_upper	CI_lower
1.08919	0.991774	2001	1.93235	0.246018
0.850657	0.952027	2002	1.82262	-0.121312
0.116605	0.567653	2003	1.44707	-1.21386
-1.18643	0.0527688	2004	0.209634	-2.5825
-0.912592	0.103987	2005	0.479243	-2.30443
1.96651	0.956795	2006	4.14523	-0.212207
2.20111	0.996951	2007	3.67003	0.732195
-3.06042	8.35954e-05	2008	-1.65276	-4.46807
-2.17221	0.00984466	2009	-0.438264	-3.90616
1.21207	0.759119	2010	4.54974	-2.12559
-3.24761	0.00869132	2011	-0.710207	-5.78502
0.476514	0.637812	2012	3.10199	-2.14896
-1.76163	0.0324142	2013	0.0439645	-3.56722
-2.23079	0.000217947	2014	-1.11595	-3.34563
-4.85828	0.0224588	2015	-0.296116	-9.42045
-0.265857	0.428586	2016	2.60615	-3.13786
1.44463	0.912687	2017	3.48412	-0.594849
-4.72725	2.8418e-05	2018	-2.72926	-6.72525
-1.99353	0.0145078	2019	-0.284342	-3.70272

## Sheet: Figure2f
Beta	pvalue	Year	CI_upper	CI_lower
2.12906	0.999999	2000	2.85819	1.39994
2.80016	0.999998	2001	3.77801	1.82232
0.0287534	0.521043	2002	1.08834	-1.03084
-0.0494001	0.460149	2003	0.910666	-1.00947
-2.0896	0.0560938	2004	0.417821	-4.59703
1.90219	0.981409	2005	3.61686	0.187529
-0.87802	0.146567	2006	0.732043	-2.48808
-5.86256	2.16089e-06	2007	-3.7825	-7.94263
2.69942	0.758614	2008	10.15	-4.75121
-1.14397	0.0657743	2009	0.304826	-2.59277
-1.56546	0.0385407	2010	0.114207	-3.24512
1.64244	0.866392	2011	4.49334	-1.20846
1.34744	0.994982	2012	2.31236	0.382523
-2.03143	1.24461e-07	2013	-1.41997	-2.6429
-2.12876	0.150429	2014	1.83887	-6.0964
-2.22669	0.00303415	2015	-0.741649	-3.71173
-1.68042	0.00835599	2016	-0.376158	-2.98469
-1.7985	0.00308211	2017	-0.596496	-3.00051
2.53803	0.89145	2018	6.48888	-1.41283
-2.62932	0.00420205	2019	-0.794653	-4.46399

## Sheet: Figure3a
Forecast	Effect_p10	Effect_p5	Effect_p1
El_Nino_NOAA	13.3627	9.21231	4.08852
Hurricanes_CSU	5.34616	3.92407	1.34687
Hurricanes_NOAA	4.0611	2.75905	1.15542
Winter_Outlook_Farmers	4.40374	2.64304	0.805642
Winter_Outlook_NOAA	5.74046	4.12515	1.74775

## Sheet: Figure3b
Forecast	Effect	Effect_High	Effect_Low
El_Nino_NOAA	179.689	312.115	47.2637
Hurricanes_CSU	-33.3368	76.2742	-142.948
Hurricanes_NOAA	-39.7528	71.5987	-151.104
Winter_Outlook_Farmers	22.7748	153.907	-108.357
Winter_Outlook_NOAA	82.1351	222.344	-58.0735

## Sheet: Figure3c
Forecast	Effect	Effect_High	Effect_Low
El_Nino_NOAA	12.0214	20.4133	3.62952
Hurricanes_CSU	-9.53062	0.134132	-19.1954
Hurricanes_NOAA	-1.13724	6.42059	-8.69506
Winter_Outlook_Farmers	1.18331	12.8985	-10.5318
Winter_Outlook_NOAA	0.641706	13.1092	-11.8258

## Sheet: Figure4a
CI_lower	CI_upper	Estimate	pToday	_varname
-1.68886	0.654977	-0.516942	0.194131	El_Nino_NOAA_1
-1.36693	4.04323	1.33815	0.833514	El_Nino_NOAA_2
-2.10262	1.10846	-0.497084	0.272192	El_Nino_NOAA_3
-1.79081	1.08541	-0.352697	0.315528	El_Nino_NOAA_4
-1.53779	0.961963	-0.287914	0.325966	El_Nino_NOAA_5
-3.17497	-0.215526	-1.69525	0.0127004	El_Nino_NOAA_6
-1.34847	2.16865	0.410088	0.676036	El_Nino_NOAA_7
-3.14452	3.63317	0.244326	0.556144	El_Nino_NOAA_8
-2.20989	1.29283	-0.45853	0.304093	El_Nino_NOAA_9
-3.08198	1.9914	-0.545289	0.336897	El_Nino_NOAA_10
-0.817855	2.88883	1.03549	0.862858	El_Nino_NOAA_11
-1.5134	1.70178	0.0941912	0.545676	El_Nino_NOAA_12

[truncated: 2 more sheets: Figure4b, Figure4c]
